# Supplementary material for: ﻿New records of leaf-miner flies (Diptera, Agromyzidae) from Morocco
Source: Zookeys. 2025 Mar 5;1230:81–97. doi: 10.3897/zookeys.1230.141900 (PMC11904824; doi:10.3897/zookeys.1230.141900)
Supplement: XML Treatment for Agromyza myosotidis [file zookeys.1230.141900-treatment4.xml]

<!DOCTYPE tp:taxon-treatment
  PUBLIC "-//TaxonX//DTD Taxonomic Treatment Publishing DTD v0 20100105//EN" "tax-treatment-NSO.dtd">
<tp:taxon-treatment xmlns:tp="http://www.plazi.org/taxpub"><tp:treatment-meta><kwd-group><label>Taxon classification</label><kwd>
                <named-content content-type="kingdom">Animalia</named-content>
              </kwd><kwd>
                <named-content content-type="order">Diptera</named-content>
              </kwd><kwd>
                <named-content content-type="family">Agromyzidae</named-content>
              </kwd></kwd-group><mixed-citation publication-type="journal"><person-group><name><surname>Doukale Daief</surname><given-names>Mourad</given-names></name><name><surname>von Tschirnhaus</surname><given-names>Michael</given-names></name><name><surname>Kettani</surname><given-names>Kawtar</given-names></name></person-group><article-title>﻿New records of leaf-miner flies (<tp:taxon-name><tp:taxon-name-part taxon-name-part-type="order">Diptera</tp:taxon-name-part></tp:taxon-name>, <tp:taxon-name><tp:taxon-name-part taxon-name-part-type="family">Agromyzidae</tp:taxon-name-part></tp:taxon-name>) from Morocco</article-title><source>Zookeys</source><day>05</day><month>03</month><year>2025</year><volume>1230</volume><fpage>81</fpage><lpage>97</lpage><pub-id pub-id-type="doi">10.3897/zookeys.1230.141900</pub-id></mixed-citation></tp:treatment-meta><tp:nomenclature><label>﻿</label><tp:taxon-name>
              <object-id xmlns:xlink="http://www.w3.org/1999/xlink" content-type="arpha" xlink:type="simple">E63940B4-5927-5FDE-BEC7-5052A8F1A57E</object-id>
              <tp:taxon-name-part taxon-name-part-type="genus" reg="Agromyza">Agromyza</tp:taxon-name-part>
              <tp:taxon-name-part taxon-name-part-type="species" reg="myosotidis">myosotidis</tp:taxon-name-part>
            </tp:taxon-name><tp:taxon-authority>Kaltenbach, 1864</tp:taxon-authority></tp:nomenclature><tp:treatment-sec sec-type="material" id="SECID0ESUAG"><title>Material examined.</title><p>Morocco. • 1 ♂; Rif, El Hamma, Masjid El Hamma; 6–21 June 2016; K. Kettani leg.; Malaise trap; <abbrev xmlns:xlink="http://www.w3.org/1999/xlink" xlink:title="Laboratory of Ecology, Systematics and Conservation of the Biodiversity" id="ABBRID0EYUAG" xlink:type="simple">LESCB</abbrev>-R16/10.</p></tp:treatment-sec><tp:treatment-sec sec-type="distribution" id="SECID0E3UAG"><title>Distribution.</title><p>Belgium, Bulgaria, Czech Republic, Denmark, Finland, Germany, Great Britain, Hungary, Kashmir, Malta, Poland, Spain incl. Canary Islands, Sweden, Switzerland, Turkey and Ukraine. First record from Morocco.</p></tp:treatment-sec><tp:treatment-sec sec-type="habitat" id="SECID0EBVAG"><title>Habitat.</title><p>Collected in maquis composed of <italic><tp:taxon-name><tp:taxon-name-part taxon-name-part-type="genus" reg="Quercus">Quercus</tp:taxon-name-part><tp:taxon-name-part taxon-name-part-type="species" reg="coccifera">coccifera</tp:taxon-name-part></tp:taxon-name></italic>, <italic><tp:taxon-name><tp:taxon-name-part taxon-name-part-type="genus" reg="Olea">Olea</tp:taxon-name-part><tp:taxon-name-part taxon-name-part-type="species" reg="europaea">europaea</tp:taxon-name-part></tp:taxon-name></italic>, <italic><tp:taxon-name><tp:taxon-name-part taxon-name-part-type="genus" reg="Fraxinus">Fraxinus</tp:taxon-name-part><tp:taxon-name-part taxon-name-part-type="species" reg="angustifolia">angustifolia</tp:taxon-name-part></tp:taxon-name></italic>, <italic><tp:taxon-name><tp:taxon-name-part taxon-name-part-type="genus" reg="Phillyrea">Phillyrea</tp:taxon-name-part><tp:taxon-name-part taxon-name-part-type="species" reg="angustifolia">angustifolia</tp:taxon-name-part></tp:taxon-name></italic>, <italic><tp:taxon-name><tp:taxon-name-part taxon-name-part-type="genus" reg="Dittrichia">Dittrichia</tp:taxon-name-part><tp:taxon-name-part taxon-name-part-type="species" reg="viscosa">viscosa</tp:taxon-name-part></tp:taxon-name></italic>, <italic><tp:taxon-name><tp:taxon-name-part taxon-name-part-type="genus" reg="Pistacia">Pistacia</tp:taxon-name-part><tp:taxon-name-part taxon-name-part-type="species" reg="lentiscus">lentiscus</tp:taxon-name-part></tp:taxon-name></italic>, and <italic><tp:taxon-name><tp:taxon-name-part taxon-name-part-type="genus" reg="Erica">Erica</tp:taxon-name-part><tp:taxon-name-part taxon-name-part-type="species" reg="arborea">arborea</tp:taxon-name-part></tp:taxon-name></italic>.</p></tp:treatment-sec></tp:taxon-treatment>
