# Supplementary material for: ﻿New records of leaf-miner flies (Diptera, Agromyzidae) from Morocco
Source: Zookeys. 2025 Mar 5;1230:81–97. doi: 10.3897/zookeys.1230.141900 (PMC11904824; doi:10.3897/zookeys.1230.141900)
Supplement: XML Treatment for Amauromyza (Cephalomyza) karli [file zookeys.1230.141900-treatment8.xml]

<!DOCTYPE tp:taxon-treatment
  PUBLIC "-//TaxonX//DTD Taxonomic Treatment Publishing DTD v0 20100105//EN" "tax-treatment-NSO.dtd">
<tp:taxon-treatment xmlns:tp="http://www.plazi.org/taxpub"><tp:treatment-meta><kwd-group><label>Taxon classification</label><kwd>
                <named-content content-type="kingdom">Animalia</named-content>
              </kwd><kwd>
                <named-content content-type="order">Diptera</named-content>
              </kwd><kwd>
                <named-content content-type="family">Agromyzidae</named-content>
              </kwd></kwd-group><mixed-citation publication-type="journal"><person-group><name><surname>Doukale Daief</surname><given-names>Mourad</given-names></name><name><surname>von Tschirnhaus</surname><given-names>Michael</given-names></name><name><surname>Kettani</surname><given-names>Kawtar</given-names></name></person-group><article-title>﻿New records of leaf-miner flies (<tp:taxon-name><tp:taxon-name-part taxon-name-part-type="order">Diptera</tp:taxon-name-part></tp:taxon-name>, <tp:taxon-name><tp:taxon-name-part taxon-name-part-type="family">Agromyzidae</tp:taxon-name-part></tp:taxon-name>) from Morocco</article-title><source>Zookeys</source><day>05</day><month>03</month><year>2025</year><volume>1230</volume><fpage>81</fpage><lpage>97</lpage><pub-id pub-id-type="doi">10.3897/zookeys.1230.141900</pub-id></mixed-citation></tp:treatment-meta><tp:nomenclature><label>﻿</label><tp:taxon-name><object-id xmlns:xlink="http://www.w3.org/1999/xlink" content-type="arpha" xlink:type="simple">47FF48D0-F2A7-5159-80C0-31F965AE2309</object-id><tp:taxon-name-part taxon-name-part-type="genus" reg="Amauromyza">Amauromyza</tp:taxon-name-part> (<tp:taxon-name-part taxon-name-part-type="subgenus" reg="Cephalomyza">Cephalomyza</tp:taxon-name-part>) <tp:taxon-name-part taxon-name-part-type="species" reg="karli">karli</tp:taxon-name-part></tp:taxon-name><tp:taxon-authority>(Hendel, 1927)</tp:taxon-authority></tp:nomenclature><tp:treatment-sec sec-type="material" id="SECID0EECBG"><title>Material examined.</title><p>Morocco. • 1 ♂, Rif, Kitane Oued Zarka; 2 Dec. 2017; K. Kettani leg.; sweep net; <abbrev xmlns:xlink="http://www.w3.org/1999/xlink" xlink:title="Laboratory of Ecology, Systematics and Conservation of the Biodiversity" id="ABBRID0EKCBG" xlink:type="simple">LESCB</abbrev>-R17/20.</p></tp:treatment-sec><tp:treatment-sec sec-type="distribution" id="SECID0EOCBG"><title>Distribution.</title><p>Recorded from <bold>Canada</bold>: AB, BC*, MB, NS*, ON, QC, SK*. <bold>USA</bold>: MD*. Europe: Austria, Croatia, Czech Republic, Great Britain, Finland, France, Germany, Greece, Hungary, Korea, Netherlands, Poland, Romania, Russia, Serbia, Slovakia, Spain, Sweden, Switzerland, and Ukraine. China. Mongolia, South Korea. First record from Morocco.</p></tp:treatment-sec><tp:treatment-sec sec-type="habitat" id="SECID0EYCBG"><title>Habitat.</title><p>This species was collected in one site at low altitude (49 m) on the banks of a lowland stream (Oued Zarka) bordered by <italic><tp:taxon-name><tp:taxon-name-part taxon-name-part-type="genus" reg="Nerium">Nerium</tp:taxon-name-part><tp:taxon-name-part taxon-name-part-type="species" reg="oleander">oleander</tp:taxon-name-part></tp:taxon-name></italic>.</p></tp:treatment-sec></tp:taxon-treatment>
