# Supplementary material for: ﻿New records of leaf-miner flies (Diptera, Agromyzidae) from Morocco
Source: Zookeys. 2025 Mar 5;1230:81–97. doi: 10.3897/zookeys.1230.141900 (PMC11904824; doi:10.3897/zookeys.1230.141900)
Supplement: XML Treatment for Cerodontha (Dizygomyza) luctuosa [file zookeys.1230.141900-treatment12.xml]

<!DOCTYPE tp:taxon-treatment
  PUBLIC "-//TaxonX//DTD Taxonomic Treatment Publishing DTD v0 20100105//EN" "tax-treatment-NSO.dtd">
<tp:taxon-treatment xmlns:tp="http://www.plazi.org/taxpub"><tp:treatment-meta><kwd-group><label>Taxon classification</label><kwd>
                <named-content content-type="kingdom">Animalia</named-content>
              </kwd><kwd>
                <named-content content-type="order">Diptera</named-content>
              </kwd><kwd>
                <named-content content-type="family">Agromyzidae</named-content>
              </kwd></kwd-group><mixed-citation publication-type="journal"><person-group><name><surname>Doukale Daief</surname><given-names>Mourad</given-names></name><name><surname>von Tschirnhaus</surname><given-names>Michael</given-names></name><name><surname>Kettani</surname><given-names>Kawtar</given-names></name></person-group><article-title>﻿New records of leaf-miner flies (<tp:taxon-name><tp:taxon-name-part taxon-name-part-type="order">Diptera</tp:taxon-name-part></tp:taxon-name>, <tp:taxon-name><tp:taxon-name-part taxon-name-part-type="family">Agromyzidae</tp:taxon-name-part></tp:taxon-name>) from Morocco</article-title><source>Zookeys</source><day>05</day><month>03</month><year>2025</year><volume>1230</volume><fpage>81</fpage><lpage>97</lpage><pub-id pub-id-type="doi">10.3897/zookeys.1230.141900</pub-id></mixed-citation></tp:treatment-meta><tp:nomenclature><label>﻿</label><tp:taxon-name><object-id xmlns:xlink="http://www.w3.org/1999/xlink" content-type="arpha" xlink:type="simple">7BD00638-6BE5-5AF9-9730-26C62CD7C591</object-id><tp:taxon-name-part taxon-name-part-type="genus" reg="Cerodontha">Cerodontha</tp:taxon-name-part> (<tp:taxon-name-part taxon-name-part-type="subgenus" reg="Dizygomyza">Dizygomyza</tp:taxon-name-part>) <tp:taxon-name-part taxon-name-part-type="species" reg="luctuosa">luctuosa</tp:taxon-name-part></tp:taxon-name><tp:taxon-authority>(Meigen, 1830)</tp:taxon-authority></tp:nomenclature><tp:treatment-sec sec-type="material" id="SECID0EDSBG"><title>Material examined.</title><p>Morocco. • 1 ♂, 1 ♀; Rif, El Anasser, Dayat El Anasser; 22 Mar. 2019; K. Kettani leg.; sweep net; <abbrev xmlns:xlink="http://www.w3.org/1999/xlink" xlink:title="Laboratory of Ecology, Systematics and Conservation of the Biodiversity" id="ABBRID0EJSBG" xlink:type="simple">LESCB</abbrev>-R19/30.</p></tp:treatment-sec><tp:treatment-sec sec-type="distribution" id="SECID0ENSBG"><title>Distribution.</title><p>Species known from Alaska, Albania, Austria, Belarus, Belgium, Canada, Great Britain, Bulgaria, Byelorussia, Czech Republic, Denmark, Finland, France, Germany, Greece, Hungary, Iraq, Ireland, Israel, Italy including Sicily, Latvia, Lithuania, Netherlands, Norway, Poland, Portugal, Romania, Russia, Slovakia, Spain, Sweden, Switzerland, Tunisia, Uzbekistan, Yugoslavia, and USA (Oklahoma). First record from Morocco.</p></tp:treatment-sec><tp:treatment-sec sec-type="habitat" id="SECID0ESSBG"><title>Habitat.</title><p>This species was collected in high altitude on the edge of a pond bordered by <italic><tp:taxon-name><tp:taxon-name-part taxon-name-part-type="genus" reg="Quercus">Quercus</tp:taxon-name-part><tp:taxon-name-part taxon-name-part-type="species" reg="pyrenaica">pyrenaica</tp:taxon-name-part></tp:taxon-name></italic>.</p></tp:treatment-sec></tp:taxon-treatment>
