# Supplementary material for: ﻿New records of leaf-miner flies (Diptera, Agromyzidae) from Morocco
Source: Zookeys. 2025 Mar 5;1230:81–97. doi: 10.3897/zookeys.1230.141900 (PMC11904824; doi:10.3897/zookeys.1230.141900)
Supplement: XML Treatment for Liriomyza amoena [file zookeys.1230.141900-treatment15.xml]

<!DOCTYPE tp:taxon-treatment
  PUBLIC "-//TaxonX//DTD Taxonomic Treatment Publishing DTD v0 20100105//EN" "tax-treatment-NSO.dtd">
<tp:taxon-treatment xmlns:tp="http://www.plazi.org/taxpub"><tp:treatment-meta><kwd-group><label>Taxon classification</label><kwd>
                <named-content content-type="kingdom">Animalia</named-content>
              </kwd><kwd>
                <named-content content-type="order">Diptera</named-content>
              </kwd><kwd>
                <named-content content-type="family">Agromyzidae</named-content>
              </kwd></kwd-group><mixed-citation publication-type="journal"><person-group><name><surname>Doukale Daief</surname><given-names>Mourad</given-names></name><name><surname>von Tschirnhaus</surname><given-names>Michael</given-names></name><name><surname>Kettani</surname><given-names>Kawtar</given-names></name></person-group><article-title>﻿New records of leaf-miner flies (<tp:taxon-name><tp:taxon-name-part taxon-name-part-type="order">Diptera</tp:taxon-name-part></tp:taxon-name>, <tp:taxon-name><tp:taxon-name-part taxon-name-part-type="family">Agromyzidae</tp:taxon-name-part></tp:taxon-name>) from Morocco</article-title><source>Zookeys</source><day>05</day><month>03</month><year>2025</year><volume>1230</volume><fpage>81</fpage><lpage>97</lpage><pub-id pub-id-type="doi">10.3897/zookeys.1230.141900</pub-id></mixed-citation></tp:treatment-meta><tp:nomenclature><label>﻿</label><tp:taxon-name>
              <object-id xmlns:xlink="http://www.w3.org/1999/xlink" content-type="arpha" xlink:type="simple">0E19885C-8F34-5203-8C25-B024F4993B9C</object-id>
              <tp:taxon-name-part taxon-name-part-type="genus" reg="Liriomyza">Liriomyza</tp:taxon-name-part>
              <tp:taxon-name-part taxon-name-part-type="species" reg="amoena">amoena</tp:taxon-name-part>
            </tp:taxon-name><tp:taxon-authority>(Meigen, 1830)</tp:taxon-authority></tp:nomenclature><tp:treatment-sec sec-type="material" id="SECID0EC2BG"><title>Material examined.</title><p>Morocco. • 3 ♂♂, 2 ♀♀; Rif, Khemis Anjra, Oued Khemis; 16 Sep. 2012; K. Kettani leg.; sweep net; <abbrev xmlns:xlink="http://www.w3.org/1999/xlink" xlink:title="Laboratory of Ecology, Systematics and Conservation of the Biodiversity" id="ABBRID0EI2BG" xlink:type="simple">LESCB</abbrev>-R12/01.</p></tp:treatment-sec><tp:treatment-sec sec-type="distribution" id="SECID0EM2BG"><title>Distribution.</title><p>The species is recorded from Austria, Belgium, Great Britain, Bulgaria, Czech Republic, Denmark, Finland, France, Germany, Greece, Ireland, Italy, Japan, Latvia, Lithuania, Moldavia, Netherlands, Poland, Portugal (Madeira Island), Romania, Russia, Serbia, Slovakia, Slovenia, Spain, Sweden, Turkey, and in the Oriental Region (India). First record from Morocco.</p></tp:treatment-sec><tp:treatment-sec sec-type="habitat" id="SECID0ER2BG"><title>Habitat.</title><p>Collected on the bank of a lowland river bordered by <italic><tp:taxon-name><tp:taxon-name-part taxon-name-part-type="genus" reg="Nerium">Nerium</tp:taxon-name-part><tp:taxon-name-part taxon-name-part-type="species" reg="oleander">oleander</tp:taxon-name-part></tp:taxon-name></italic>, <italic><tp:taxon-name><tp:taxon-name-part taxon-name-part-type="genus" reg="Phragmites">Phragmites</tp:taxon-name-part><tp:taxon-name-part taxon-name-part-type="species" reg="australis">australis</tp:taxon-name-part></tp:taxon-name></italic>, <italic><tp:taxon-name><tp:taxon-name-part taxon-name-part-type="genus" reg="Tamarix">Tamarix</tp:taxon-name-part><tp:taxon-name-part taxon-name-part-type="species" reg="africana">africana</tp:taxon-name-part></tp:taxon-name></italic>, <italic><tp:taxon-name><tp:taxon-name-part taxon-name-part-type="genus" reg="Rubus">Rubus</tp:taxon-name-part><tp:taxon-name-part taxon-name-part-type="species" reg="ulmifolius">ulmifolius</tp:taxon-name-part></tp:taxon-name></italic>, and <italic><tp:taxon-name><tp:taxon-name-part taxon-name-part-type="genus" reg="Juncus">Juncus</tp:taxon-name-part><tp:taxon-name-part taxon-name-part-type="species" reg="acutus">acutus</tp:taxon-name-part></tp:taxon-name></italic>.</p></tp:treatment-sec></tp:taxon-treatment>
