# Supplementary material for: ﻿New records of leaf-miner flies (Diptera, Agromyzidae) from Morocco
Source: Zookeys. 2025 Mar 5;1230:81–97. doi: 10.3897/zookeys.1230.141900 (PMC11904824; doi:10.3897/zookeys.1230.141900)
Supplement: XML Treatment for Liriomyza brassicae [file zookeys.1230.141900-treatment16.xml]

<!DOCTYPE tp:taxon-treatment
  PUBLIC "-//TaxonX//DTD Taxonomic Treatment Publishing DTD v0 20100105//EN" "tax-treatment-NSO.dtd">
<tp:taxon-treatment xmlns:tp="http://www.plazi.org/taxpub"><tp:treatment-meta><kwd-group><label>Taxon classification</label><kwd>
                <named-content content-type="kingdom">Animalia</named-content>
              </kwd><kwd>
                <named-content content-type="order">Diptera</named-content>
              </kwd><kwd>
                <named-content content-type="family">Agromyzidae</named-content>
              </kwd></kwd-group><mixed-citation publication-type="journal"><person-group><name><surname>Doukale Daief</surname><given-names>Mourad</given-names></name><name><surname>von Tschirnhaus</surname><given-names>Michael</given-names></name><name><surname>Kettani</surname><given-names>Kawtar</given-names></name></person-group><article-title>﻿New records of leaf-miner flies (<tp:taxon-name><tp:taxon-name-part taxon-name-part-type="order">Diptera</tp:taxon-name-part></tp:taxon-name>, <tp:taxon-name><tp:taxon-name-part taxon-name-part-type="family">Agromyzidae</tp:taxon-name-part></tp:taxon-name>) from Morocco</article-title><source>Zookeys</source><day>05</day><month>03</month><year>2025</year><volume>1230</volume><fpage>81</fpage><lpage>97</lpage><pub-id pub-id-type="doi">10.3897/zookeys.1230.141900</pub-id></mixed-citation></tp:treatment-meta><tp:nomenclature><label>﻿</label><tp:taxon-name>
              <object-id xmlns:xlink="http://www.w3.org/1999/xlink" content-type="arpha" xlink:type="simple">92BBF7A3-A0A8-509D-8CFD-898D93310688</object-id>
              <tp:taxon-name-part taxon-name-part-type="genus" reg="Liriomyza">Liriomyza</tp:taxon-name-part>
              <tp:taxon-name-part taxon-name-part-type="species" reg="brassicae">brassicae</tp:taxon-name-part>
            </tp:taxon-name><tp:taxon-authority>(Riley, 1884)</tp:taxon-authority></tp:nomenclature><tp:treatment-sec sec-type="material" id="SECID0ES5BG"><title>Material examined.</title><p>Morocco. • 1 ♂; Rif, Souk El Had, Oued El Koub; 23 Apr. 2018; K. Kettani leg.; sweep net; <abbrev xmlns:xlink="http://www.w3.org/1999/xlink" xlink:title="Laboratory of Ecology, Systematics and Conservation of the Biodiversity" id="ABBRID0EY5BG" xlink:type="simple">LESCB</abbrev>-R18/24.</p></tp:treatment-sec><tp:treatment-sec sec-type="distribution" id="SECID0E35BG"><title>Distribution.</title><p>Wide distribution as an agricultural pest, including in the Afrotropical Region: Cape Verde Islands, Ethiopia, Kenya, Mozambique, Namibia, Oman, Senegal, Spain (Canary Islands), South Africa, Yemen, and Zimbabwe. In the Palaearctic Region including Egypt, France (Corsica), Germany, Iraq, Japan, Malta, Poland, Portugal, Romania, Saudi Arabia, Spain, and Turkey. First record from Morocco.</p></tp:treatment-sec><tp:treatment-sec sec-type="habitat" id="SECID0EB6BG"><title>Habitat.</title><p>The male was captured on the banks of a river bordered by <italic><tp:taxon-name><tp:taxon-name-part taxon-name-part-type="genus" reg="Erica">Erica</tp:taxon-name-part><tp:taxon-name-part taxon-name-part-type="species" reg="arborea">arborea</tp:taxon-name-part></tp:taxon-name></italic>, <italic><tp:taxon-name><tp:taxon-name-part taxon-name-part-type="genus" reg="Pistacia">Pistacia</tp:taxon-name-part><tp:taxon-name-part taxon-name-part-type="species" reg="lentiscus">lentiscus</tp:taxon-name-part></tp:taxon-name></italic> and <italic><tp:taxon-name><tp:taxon-name-part taxon-name-part-type="genus" reg="Rubus">Rubus</tp:taxon-name-part><tp:taxon-name-part taxon-name-part-type="species" reg="ulmifolius">ulmifolius</tp:taxon-name-part></tp:taxon-name></italic>.</p></tp:treatment-sec></tp:taxon-treatment>
