# Supplementary material for: ﻿New records of leaf-miner flies (Diptera, Agromyzidae) from Morocco
Source: Zookeys. 2025 Mar 5;1230:81–97. doi: 10.3897/zookeys.1230.141900 (PMC11904824; doi:10.3897/zookeys.1230.141900)
Supplement: XML Treatment for Liriomyza strigata [file zookeys.1230.141900-treatment17.xml]

<!DOCTYPE tp:taxon-treatment
  PUBLIC "-//TaxonX//DTD Taxonomic Treatment Publishing DTD v0 20100105//EN" "tax-treatment-NSO.dtd">
<tp:taxon-treatment xmlns:tp="http://www.plazi.org/taxpub"><tp:treatment-meta><kwd-group><label>Taxon classification</label><kwd>
                <named-content content-type="kingdom">Animalia</named-content>
              </kwd><kwd>
                <named-content content-type="order">Diptera</named-content>
              </kwd><kwd>
                <named-content content-type="family">Agromyzidae</named-content>
              </kwd></kwd-group><mixed-citation publication-type="journal"><person-group><name><surname>Doukale Daief</surname><given-names>Mourad</given-names></name><name><surname>von Tschirnhaus</surname><given-names>Michael</given-names></name><name><surname>Kettani</surname><given-names>Kawtar</given-names></name></person-group><article-title>﻿New records of leaf-miner flies (<tp:taxon-name><tp:taxon-name-part taxon-name-part-type="order">Diptera</tp:taxon-name-part></tp:taxon-name>, <tp:taxon-name><tp:taxon-name-part taxon-name-part-type="family">Agromyzidae</tp:taxon-name-part></tp:taxon-name>) from Morocco</article-title><source>Zookeys</source><day>05</day><month>03</month><year>2025</year><volume>1230</volume><fpage>81</fpage><lpage>97</lpage><pub-id pub-id-type="doi">10.3897/zookeys.1230.141900</pub-id></mixed-citation></tp:treatment-meta><tp:nomenclature><label>﻿</label><tp:taxon-name>
              <object-id xmlns:xlink="http://www.w3.org/1999/xlink" content-type="arpha" xlink:type="simple">BD5D05E4-9A35-5E10-B10E-96DCD4BABD1C</object-id>
              <tp:taxon-name-part taxon-name-part-type="genus" reg="Liriomyza">Liriomyza</tp:taxon-name-part>
              <tp:taxon-name-part taxon-name-part-type="species" reg="strigata">strigata</tp:taxon-name-part>
            </tp:taxon-name><tp:taxon-authority>(Meigen, 1830)</tp:taxon-authority></tp:nomenclature><tp:treatment-sec sec-type="material" id="SECID0ENBAI"><title>Material examined.</title><p>Morocco. • 2 ♂♂; Anti-Atlas, Agadir Idaoutanane, Vallée du Paradis; 4 Dec. 2017; Y. Fekrani leg.; sweep net; <abbrev xmlns:xlink="http://www.w3.org/1999/xlink" xlink:title="Laboratory of Ecology, Systematics and Conservation of the Biodiversity" id="ABBRID0ETBAI" xlink:type="simple">LESCB</abbrev>-AA17/15.</p></tp:treatment-sec><tp:treatment-sec sec-type="distribution" id="SECID0EXBAI"><title>Distribution.</title><p>Ubiquitous polyphagous species. It is recorded from Albania, Belarus, Belgium, Bosnia-Herzegovina, Great Britain, Czech Republic, Denmark, Estonia, Finland, France, Germany, Greece, Hungary, Iraq, Ireland, Italy, Kazakhstan, Kyrgyz Republic, Lithuania, Netherlands, Portugal (Madeira Isl.), Norway, Poland, Romania, Russia, Slovakia, Spain, Sweden, Switzerland, Turkey, Ukraine, and Uzbekistan. First record from Morocco.</p></tp:treatment-sec><tp:treatment-sec sec-type="habitat" id="SECID0E3BAI"><title>Habitat.</title><p>This species was collected on the sandy riverbank in an arid region.</p></tp:treatment-sec></tp:taxon-treatment>
