# Supplementary material for: ﻿New records of leaf-miner flies (Diptera, Agromyzidae) from Morocco
Source: Zookeys. 2025 Mar 5;1230:81–97. doi: 10.3897/zookeys.1230.141900 (PMC11904824; doi:10.3897/zookeys.1230.141900)
Supplement: XML Treatment for Phytoliriomyza arctica [file zookeys.1230.141900-treatment18.xml]

<!DOCTYPE tp:taxon-treatment
  PUBLIC "-//TaxonX//DTD Taxonomic Treatment Publishing DTD v0 20100105//EN" "tax-treatment-NSO.dtd">
<tp:taxon-treatment xmlns:tp="http://www.plazi.org/taxpub"><tp:treatment-meta><kwd-group><label>Taxon classification</label><kwd>
                <named-content content-type="kingdom">Animalia</named-content>
              </kwd><kwd>
                <named-content content-type="order">Diptera</named-content>
              </kwd><kwd>
                <named-content content-type="family">Agromyzidae</named-content>
              </kwd></kwd-group><mixed-citation publication-type="journal"><person-group><name><surname>Doukale Daief</surname><given-names>Mourad</given-names></name><name><surname>von Tschirnhaus</surname><given-names>Michael</given-names></name><name><surname>Kettani</surname><given-names>Kawtar</given-names></name></person-group><article-title>﻿New records of leaf-miner flies (<tp:taxon-name><tp:taxon-name-part taxon-name-part-type="order">Diptera</tp:taxon-name-part></tp:taxon-name>, <tp:taxon-name><tp:taxon-name-part taxon-name-part-type="family">Agromyzidae</tp:taxon-name-part></tp:taxon-name>) from Morocco</article-title><source>Zookeys</source><day>05</day><month>03</month><year>2025</year><volume>1230</volume><fpage>81</fpage><lpage>97</lpage><pub-id pub-id-type="doi">10.3897/zookeys.1230.141900</pub-id></mixed-citation></tp:treatment-meta><tp:nomenclature><label>﻿</label><tp:taxon-name>
              <object-id xmlns:xlink="http://www.w3.org/1999/xlink" content-type="arpha" xlink:type="simple">EA97FC4D-9FD5-58AA-B381-B090905DBD3B</object-id>
              <tp:taxon-name-part taxon-name-part-type="genus" reg="Phytoliriomyza">Phytoliriomyza</tp:taxon-name-part>
              <tp:taxon-name-part taxon-name-part-type="species" reg="arctica">arctica</tp:taxon-name-part>
            </tp:taxon-name><tp:taxon-authority>(Lundbeck, 1901)</tp:taxon-authority></tp:nomenclature><tp:treatment-sec sec-type="material" id="SECID0EFDAI"><title>Material examined.</title><p>Morocco. • 1 ♂; Rif, Chefchaouen, Bni Ahmed; 10 May 2021; K. Kettani leg.; sweep net; <abbrev xmlns:xlink="http://www.w3.org/1999/xlink" xlink:title="Laboratory of Ecology, Systematics and Conservation of the Biodiversity" id="ABBRID0ELDAI" xlink:type="simple">LESCB</abbrev>-R21/39.</p></tp:treatment-sec><tp:treatment-sec sec-type="distribution" id="SECID0EPDAI"><title>Distribution.</title><p>Known from Brazil, Chile, Greenland, North America. Europe. Iran, South Korea, Taiwan, and Sri Lanka. First record from Morocco.</p></tp:treatment-sec><tp:treatment-sec sec-type="habitat" id="SECID0EUDAI"><title>Habitat.</title><p>It was collected in a <italic><tp:taxon-name><tp:taxon-name-part taxon-name-part-type="genus" reg="Cannabis">Cannabis</tp:taxon-name-part></tp:taxon-name></italic> cultivation field with <italic><tp:taxon-name><tp:taxon-name-part taxon-name-part-type="genus" reg="Cannabis">Cannabis</tp:taxon-name-part><tp:taxon-name-part taxon-name-part-type="species" reg="sativa">sativa</tp:taxon-name-part></tp:taxon-name></italic> and <italic><tp:taxon-name><tp:taxon-name-part taxon-name-part-type="genus" reg="Cannabis">Cannabis</tp:taxon-name-part><tp:taxon-name-part taxon-name-part-type="species" reg="indica">indica</tp:taxon-name-part></tp:taxon-name></italic>.</p></tp:treatment-sec></tp:taxon-treatment>
