# Supplementary material for: ﻿New records of leaf-miner flies (Diptera, Agromyzidae) from Morocco
Source: Zookeys. 2025 Mar 5;1230:81–97. doi: 10.3897/zookeys.1230.141900 (PMC11904824; doi:10.3897/zookeys.1230.141900)
Supplement: XML Treatment for Phytoliriomyza perpusilla [file zookeys.1230.141900-treatment19.xml]

<!DOCTYPE tp:taxon-treatment
  PUBLIC "-//TaxonX//DTD Taxonomic Treatment Publishing DTD v0 20100105//EN" "tax-treatment-NSO.dtd">
<tp:taxon-treatment xmlns:tp="http://www.plazi.org/taxpub"><tp:treatment-meta><kwd-group><label>Taxon classification</label><kwd>
                <named-content content-type="kingdom">Animalia</named-content>
              </kwd><kwd>
                <named-content content-type="order">Diptera</named-content>
              </kwd><kwd>
                <named-content content-type="family">Agromyzidae</named-content>
              </kwd></kwd-group><mixed-citation publication-type="journal"><person-group><name><surname>Doukale Daief</surname><given-names>Mourad</given-names></name><name><surname>von Tschirnhaus</surname><given-names>Michael</given-names></name><name><surname>Kettani</surname><given-names>Kawtar</given-names></name></person-group><article-title>﻿New records of leaf-miner flies (<tp:taxon-name><tp:taxon-name-part taxon-name-part-type="order">Diptera</tp:taxon-name-part></tp:taxon-name>, <tp:taxon-name><tp:taxon-name-part taxon-name-part-type="family">Agromyzidae</tp:taxon-name-part></tp:taxon-name>) from Morocco</article-title><source>Zookeys</source><day>05</day><month>03</month><year>2025</year><volume>1230</volume><fpage>81</fpage><lpage>97</lpage><pub-id pub-id-type="doi">10.3897/zookeys.1230.141900</pub-id></mixed-citation></tp:treatment-meta><tp:nomenclature><label>﻿</label><tp:taxon-name>
              <object-id xmlns:xlink="http://www.w3.org/1999/xlink" content-type="arpha" xlink:type="simple">308E9530-B093-5081-911A-CF0F8B013793</object-id>
              <tp:taxon-name-part taxon-name-part-type="genus" reg="Phytoliriomyza">Phytoliriomyza</tp:taxon-name-part>
              <tp:taxon-name-part taxon-name-part-type="species" reg="perpusilla">perpusilla</tp:taxon-name-part>
            </tp:taxon-name><tp:taxon-authority>(Meigen, 1830)</tp:taxon-authority></tp:nomenclature><tp:treatment-sec sec-type="material" id="SECID0E2FAI"><title>Material examined.</title><p>Morocco. • 1 ♂; High Atlas, Al Haouz, Amizmiz (<abbrev xmlns:xlink="http://www.w3.org/1999/xlink" xlink:title="National Park of Toubkal" id="ABBRID0EBGAI" xlink:type="simple">NPTB</abbrev>); 26 Mar. 2017; Y. Fekrani leg.; sweep net; <abbrev xmlns:xlink="http://www.w3.org/1999/xlink" xlink:title="Laboratory of Ecology, Systematics and Conservation of the Biodiversity" id="ABBRID0EFGAI" xlink:type="simple">LESCB</abbrev>-HA17/16.</p></tp:treatment-sec><tp:treatment-sec sec-type="distribution" id="SECID0EJGAI"><title>Distribution.</title><p>Known from Albania, Austria, Great Britain, Bulgaria, Cape Verde Islands, Czech Republic, Estonia, Finland, France, Germany, Greece, Hungary, Italy including Sardinia, Japan, Lesotho, Lithuania, Malta, Nepal, Netherlands, Norway, Oman, Poland, Portugal incl. Azores Islands, Romania, Russia (Yakutia), Serbia, Spain (Canary Islands), South Africa, Sweden, Switzerland, Taiwan, Tunisia, Turkey, and Yemen. First record from Morocco.</p></tp:treatment-sec><tp:treatment-sec sec-type="habitat" id="SECID0EOGAI"><title>Habitat.</title><p>Collected in a pine forest (<italic><tp:taxon-name><tp:taxon-name-part taxon-name-part-type="genus" reg="Pinus">Pinus</tp:taxon-name-part><tp:taxon-name-part taxon-name-part-type="species" reg="pinaster">pinaster</tp:taxon-name-part></tp:taxon-name></italic>) with herbaceous plants composed of <italic><tp:taxon-name><tp:taxon-name-part taxon-name-part-type="genus" reg="Trifolium">Trifolium</tp:taxon-name-part></tp:taxon-name></italic> spp.</p></tp:treatment-sec></tp:taxon-treatment>
