# Supplementary material for: ﻿New records of leaf-miner flies (Diptera, Agromyzidae) from Morocco
Source: Zookeys. 2025 Mar 5;1230:81–97. doi: 10.3897/zookeys.1230.141900 (PMC11904824; doi:10.3897/zookeys.1230.141900)
Supplement: XML Treatment for Phytomyza clematidis [file zookeys.1230.141900-treatment22.xml]

<!DOCTYPE tp:taxon-treatment
  PUBLIC "-//TaxonX//DTD Taxonomic Treatment Publishing DTD v0 20100105//EN" "tax-treatment-NSO.dtd">
<tp:taxon-treatment xmlns:tp="http://www.plazi.org/taxpub"><tp:treatment-meta><kwd-group><label>Taxon classification</label><kwd>
                <named-content content-type="kingdom">Animalia</named-content>
              </kwd><kwd>
                <named-content content-type="order">Diptera</named-content>
              </kwd><kwd>
                <named-content content-type="family">Agromyzidae</named-content>
              </kwd></kwd-group><mixed-citation publication-type="journal"><person-group><name><surname>Doukale Daief</surname><given-names>Mourad</given-names></name><name><surname>von Tschirnhaus</surname><given-names>Michael</given-names></name><name><surname>Kettani</surname><given-names>Kawtar</given-names></name></person-group><article-title>﻿New records of leaf-miner flies (<tp:taxon-name><tp:taxon-name-part taxon-name-part-type="order">Diptera</tp:taxon-name-part></tp:taxon-name>, <tp:taxon-name><tp:taxon-name-part taxon-name-part-type="family">Agromyzidae</tp:taxon-name-part></tp:taxon-name>) from Morocco</article-title><source>Zookeys</source><day>05</day><month>03</month><year>2025</year><volume>1230</volume><fpage>81</fpage><lpage>97</lpage><pub-id pub-id-type="doi">10.3897/zookeys.1230.141900</pub-id></mixed-citation></tp:treatment-meta><tp:nomenclature><label>﻿</label><tp:taxon-name>
              <object-id xmlns:xlink="http://www.w3.org/1999/xlink" content-type="arpha" xlink:type="simple">412D7AAF-0FDD-518F-ABE9-F5E717AE864B</object-id>
              <tp:taxon-name-part taxon-name-part-type="genus" reg="Phytomyza">Phytomyza</tp:taxon-name-part>
              <tp:taxon-name-part taxon-name-part-type="species" reg="clematidis">clematidis</tp:taxon-name-part>
            </tp:taxon-name><tp:taxon-authority>Kaltenbach, 1859</tp:taxon-authority></tp:nomenclature><tp:treatment-sec sec-type="material" id="SECID0EUOAI"><title>Material examined.</title><p>Morocco. • 1 ♂; Rif, Tazia, Dayat Tazia; 12 May 2015; K. Kettani leg.; sweep net; <abbrev xmlns:xlink="http://www.w3.org/1999/xlink" xlink:title="Laboratory of Ecology, Systematics and Conservation of the Biodiversity" id="ABBRID0E1OAI" xlink:type="simple">LESCB</abbrev>-R15/05.</p></tp:treatment-sec><tp:treatment-sec sec-type="distribution" id="SECID0E5OAI"><title>Distribution.</title><p>Recorded from Andorra, Austria, Cyprus, Czech Republic, France incl. Corsica, Germany, Great Britain, Greece, Hungary, Israel, Italy, Lithuania, Maltese Islands, Netherlands, Norway, Portugal, Spain incl. Balearic and Canary Islands, Slovakia, Switzerland, and Turkey. First record from Morocco.</p></tp:treatment-sec><tp:treatment-sec sec-type="habitat" id="SECID0EDPAI"><title>Habitat.</title><p>Collected on the edge of a pond surrounded by cork oak forest.</p></tp:treatment-sec></tp:taxon-treatment>
