# Supplementary material for: ﻿New records of leaf-miner flies (Diptera, Agromyzidae) from Morocco
Source: Zookeys. 2025 Mar 5;1230:81–97. doi: 10.3897/zookeys.1230.141900 (PMC11904824; doi:10.3897/zookeys.1230.141900)
Supplement: XML Treatment for Phytomyza crassiseta [file zookeys.1230.141900-treatment23.xml]

<!DOCTYPE tp:taxon-treatment
  PUBLIC "-//TaxonX//DTD Taxonomic Treatment Publishing DTD v0 20100105//EN" "tax-treatment-NSO.dtd">
<tp:taxon-treatment xmlns:tp="http://www.plazi.org/taxpub"><tp:treatment-meta><kwd-group><label>Taxon classification</label><kwd>
                <named-content content-type="kingdom">Animalia</named-content>
              </kwd><kwd>
                <named-content content-type="order">Diptera</named-content>
              </kwd><kwd>
                <named-content content-type="family">Agromyzidae</named-content>
              </kwd></kwd-group><mixed-citation publication-type="journal"><person-group><name><surname>Doukale Daief</surname><given-names>Mourad</given-names></name><name><surname>von Tschirnhaus</surname><given-names>Michael</given-names></name><name><surname>Kettani</surname><given-names>Kawtar</given-names></name></person-group><article-title>﻿New records of leaf-miner flies (<tp:taxon-name><tp:taxon-name-part taxon-name-part-type="order">Diptera</tp:taxon-name-part></tp:taxon-name>, <tp:taxon-name><tp:taxon-name-part taxon-name-part-type="family">Agromyzidae</tp:taxon-name-part></tp:taxon-name>) from Morocco</article-title><source>Zookeys</source><day>05</day><month>03</month><year>2025</year><volume>1230</volume><fpage>81</fpage><lpage>97</lpage><pub-id pub-id-type="doi">10.3897/zookeys.1230.141900</pub-id></mixed-citation></tp:treatment-meta><tp:nomenclature><label>﻿</label><tp:taxon-name>
              <object-id xmlns:xlink="http://www.w3.org/1999/xlink" content-type="arpha" xlink:type="simple">BEEE3915-AEA9-54D9-A9F8-AE2C92898D37</object-id>
              <tp:taxon-name-part taxon-name-part-type="genus" reg="Phytomyza">Phytomyza</tp:taxon-name-part>
              <tp:taxon-name-part taxon-name-part-type="species" reg="crassiseta">crassiseta</tp:taxon-name-part>
            </tp:taxon-name><tp:taxon-authority>Zetterstedt, 1860</tp:taxon-authority></tp:nomenclature><tp:treatment-sec sec-type="material" id="SECID0EMQAI"><title>Material examined.</title><p>Morocco. • 2 ♂♂; Rif, Bni Darkoul, Oued Souk Lhad; 30 Apr. 2016; F.Z. Bahid leg.; sweep net; <abbrev xmlns:xlink="http://www.w3.org/1999/xlink" xlink:title="Laboratory of Ecology, Systematics and Conservation of the Biodiversity" id="ABBRID0ESQAI" xlink:type="simple">LESCB</abbrev>-R16/08. • 6 ♂♂, 4 ♀♀; Rif, Ametrasse, Oued Ametrasse; 30 Apr. 2016; F.Z. Bahid leg.; sweep net; <abbrev xmlns:xlink="http://www.w3.org/1999/xlink" xlink:title="Laboratory of Ecology, Systematics and Conservation of the Biodiversity" id="ABBRID0EWQAI" xlink:type="simple">LESCB</abbrev>-R16/09. • 1 ♂, 1 ♀; Rif, Tétouan, Oued Raouz; 18 May 2018; A. Adghir leg.; sweep net; <abbrev xmlns:xlink="http://www.w3.org/1999/xlink" xlink:title="Laboratory of Ecology, Systematics and Conservation of the Biodiversity" id="ABBRID0E1QAI" xlink:type="simple">LESCB</abbrev>-R18/26. • 5 ♂♂, 1 ♀♀; Rif, Tazrout, Riba (<abbrev xmlns:xlink="http://www.w3.org/1999/xlink" xlink:title="Project of Natural Park of Bouhachem" id="ABBRID0E5QAI" xlink:type="simple">PNPB</abbrev>); 29 Apr.–22 May 2019; K. Kettani leg.; Malaise trap; <abbrev xmlns:xlink="http://www.w3.org/1999/xlink" xlink:title="Laboratory of Ecology, Systematics and Conservation of the Biodiversity" id="ABBRID0ECRAI" xlink:type="simple">LESCB</abbrev>-R19/31. • 4 ♂♂; Rif, Akchour, Pont de Dieu (<abbrev xmlns:xlink="http://www.w3.org/1999/xlink" xlink:title="National Park of Talassemtane" id="ABBRID0EGRAI" xlink:type="simple">NPTL</abbrev>); 1 July 2019; M. Nourti leg.; sweep net; <abbrev xmlns:xlink="http://www.w3.org/1999/xlink" xlink:title="Laboratory of Ecology, Systematics and Conservation of the Biodiversity" id="ABBRID0EKRAI" xlink:type="simple">LESCB</abbrev>-R19/33. • 1 ♂, 1 ♀; Rif, Oulad Sidi Mansour, Oued Tassikeste; 16 May 2023; K. Kettani leg.; sweep net; <abbrev xmlns:xlink="http://www.w3.org/1999/xlink" xlink:title="Laboratory of Ecology, Systematics and Conservation of the Biodiversity" id="ABBRID0EORAI" xlink:type="simple">LESCB</abbrev>-R23/47.</p></tp:treatment-sec><tp:treatment-sec sec-type="distribution" id="SECID0ESRAI"><title>Distribution.</title><p>Known from Albania, Andorra, Austria, Belarus, Bulgaria, Croatia, Czech Republic, Denmark, Estonia, Finland, France, Germany, Great Britain, Greece, Hungary, Ireland, Italy, Latvia, Liechtenstein, Lithuania, Montenegro, Netherlands, Norway, Poland, Portugal, Romania, Slovakia, Spain incl. Canary Islands, Sweden, Switzerland. Canada. ON*, QC. USA: CA, ID, IN*, MA, MD, ME, NC, NJ*, NY, PA, VA, WA, WV. Argentina, Chile. Japan, Turkey, and Russia. First record from Morocco.</p></tp:treatment-sec><tp:treatment-sec sec-type="habitat" id="SECID0EXRAI"><title>Habitat.</title><p>This species has a wide distribution in the Rif across a wide altitudinal range (144–1421 m). It was mainly caught at the banks of rivers bordered by <italic><tp:taxon-name><tp:taxon-name-part taxon-name-part-type="genus" reg="Nerium">Nerium</tp:taxon-name-part><tp:taxon-name-part taxon-name-part-type="species" reg="oleander">oleander</tp:taxon-name-part></tp:taxon-name></italic>, <italic><tp:taxon-name><tp:taxon-name-part taxon-name-part-type="genus" reg="Rubus">Rubus</tp:taxon-name-part><tp:taxon-name-part taxon-name-part-type="species" reg="ulmifolius">ulmifolius</tp:taxon-name-part></tp:taxon-name></italic>, <italic><tp:taxon-name><tp:taxon-name-part taxon-name-part-type="genus" reg="Erica">Erica</tp:taxon-name-part></tp:taxon-name></italic> sp., and <italic><tp:taxon-name><tp:taxon-name-part taxon-name-part-type="genus" reg="Cistus">Cistus</tp:taxon-name-part></tp:taxon-name></italic> sp. It was also found in a mixed forest of <italic><tp:taxon-name><tp:taxon-name-part taxon-name-part-type="genus" reg="Quercus">Quercus</tp:taxon-name-part><tp:taxon-name-part taxon-name-part-type="species" reg="faginea">faginea</tp:taxon-name-part></tp:taxon-name></italic>, <italic><tp:taxon-name><tp:taxon-name-part taxon-name-part-type="genus" reg="Quercus">Quercus</tp:taxon-name-part><tp:taxon-name-part taxon-name-part-type="species" reg="suber">suber</tp:taxon-name-part></tp:taxon-name></italic>, and <italic><tp:taxon-name><tp:taxon-name-part taxon-name-part-type="genus" reg="Pinus">Pinus</tp:taxon-name-part><tp:taxon-name-part taxon-name-part-type="species" reg="pinaster">pinaster</tp:taxon-name-part></tp:taxon-name></italic> at 1421 m altitude.</p></tp:treatment-sec></tp:taxon-treatment>
