# Supplementary material for: ﻿New records of leaf-miner flies (Diptera, Agromyzidae) from Morocco
Source: Zookeys. 2025 Mar 5;1230:81–97. doi: 10.3897/zookeys.1230.141900 (PMC11904824; doi:10.3897/zookeys.1230.141900)
Supplement: XML Treatment for Phytomyza plantaginis [file zookeys.1230.141900-treatment25.xml]

<!DOCTYPE tp:taxon-treatment
  PUBLIC "-//TaxonX//DTD Taxonomic Treatment Publishing DTD v0 20100105//EN" "tax-treatment-NSO.dtd">
<tp:taxon-treatment xmlns:tp="http://www.plazi.org/taxpub"><tp:treatment-meta><kwd-group><label>Taxon classification</label><kwd>
                <named-content content-type="kingdom">Animalia</named-content>
              </kwd><kwd>
                <named-content content-type="order">Diptera</named-content>
              </kwd><kwd>
                <named-content content-type="family">Agromyzidae</named-content>
              </kwd></kwd-group><mixed-citation publication-type="journal"><person-group><name><surname>Doukale Daief</surname><given-names>Mourad</given-names></name><name><surname>von Tschirnhaus</surname><given-names>Michael</given-names></name><name><surname>Kettani</surname><given-names>Kawtar</given-names></name></person-group><article-title>﻿New records of leaf-miner flies (<tp:taxon-name><tp:taxon-name-part taxon-name-part-type="order">Diptera</tp:taxon-name-part></tp:taxon-name>, <tp:taxon-name><tp:taxon-name-part taxon-name-part-type="family">Agromyzidae</tp:taxon-name-part></tp:taxon-name>) from Morocco</article-title><source>Zookeys</source><day>05</day><month>03</month><year>2025</year><volume>1230</volume><fpage>81</fpage><lpage>97</lpage><pub-id pub-id-type="doi">10.3897/zookeys.1230.141900</pub-id></mixed-citation></tp:treatment-meta><tp:nomenclature><label>﻿</label><tp:taxon-name>
              <object-id xmlns:xlink="http://www.w3.org/1999/xlink" content-type="arpha" xlink:type="simple">B5AE03D4-5E44-55EF-8E5C-A12D42CD9232</object-id>
              <tp:taxon-name-part taxon-name-part-type="genus" reg="Phytomyza">Phytomyza</tp:taxon-name-part>
              <tp:taxon-name-part taxon-name-part-type="species" reg="plantaginis">plantaginis</tp:taxon-name-part>
            </tp:taxon-name><tp:taxon-authority>Robineau-Desvoidy, 1851</tp:taxon-authority></tp:nomenclature><tp:treatment-sec sec-type="material" id="SECID0EOXAI"><title>Material examined.</title><p>Morocco. • 1 ♂, 2 ♀♀; Rif, Ametrasse, Oued Ametrasse; 30 Apr. 2016; F.Z. Bahid leg.; sweep net; <abbrev xmlns:xlink="http://www.w3.org/1999/xlink" xlink:title="Laboratory of Ecology, Systematics and Conservation of the Biodiversity" id="ABBRID0EUXAI" xlink:type="simple">LESCB</abbrev>-R16/11. • 6 ♂♂, 3 ♀♀; Rif, Talassemtane, Place Espagna (<abbrev xmlns:xlink="http://www.w3.org/1999/xlink" xlink:title="National Park of Talassemtane" id="ABBRID0EYXAI" xlink:type="simple">NPTL</abbrev>); 16 Apr. 2018; K. Kettani leg.; sweep net; <abbrev xmlns:xlink="http://www.w3.org/1999/xlink" xlink:title="Laboratory of Ecology, Systematics and Conservation of the Biodiversity" id="ABBRID0E3XAI" xlink:type="simple">LESCB</abbrev>-R18/22. • 1 ♂; Rif, Bouhachem, Amsemlil (<abbrev xmlns:xlink="http://www.w3.org/1999/xlink" xlink:title="Project of Natural Park of Bouhachem" id="ABBRID0EAYAI" xlink:type="simple">PNPB</abbrev>); 1 July 2019; K. Kettani leg.; sweep net; <abbrev xmlns:xlink="http://www.w3.org/1999/xlink" xlink:title="Laboratory of Ecology, Systematics and Conservation of the Biodiversity" id="ABBRID0EEYAI" xlink:type="simple">LESCB</abbrev>-R19/34. • 2 ♂♂; Atlantic Plain, Sidi Yahya Gharb, forest of Sidi Yahya Gharb; 4 May 2020; M. Doukale leg.; sweep net; <abbrev xmlns:xlink="http://www.w3.org/1999/xlink" xlink:title="Laboratory of Ecology, Systematics and Conservation of the Biodiversity" id="ABBRID0EIYAI" xlink:type="simple">LESCB</abbrev>-AP20/35. • 2 ♂♂; Rif, Talembote, Oued Talembote (<abbrev xmlns:xlink="http://www.w3.org/1999/xlink" xlink:title="National Park of Talassemtane" id="ABBRID0EMYAI" xlink:type="simple">NPTL</abbrev>); 1 July 2018; K. Kettani leg.; sweep net; <abbrev xmlns:xlink="http://www.w3.org/1999/xlink" xlink:title="Laboratory of Ecology, Systematics and Conservation of the Biodiversity" id="ABBRID0EQYAI" xlink:type="simple">LESCB</abbrev>-R18/27. • 1 ♂, 1 ♀; Rif, Tétouan, Khemis Anjra; 27 Mar. 2021; L. Zouhair leg.; sweep net; <abbrev xmlns:xlink="http://www.w3.org/1999/xlink" xlink:title="Laboratory of Ecology, Systematics and Conservation of the Biodiversity" id="ABBRID0EUYAI" xlink:type="simple">LESCB</abbrev>-R21/37. • 1 ♂; Rif, Talassemtane, Maison forestière (<abbrev xmlns:xlink="http://www.w3.org/1999/xlink" xlink:title="National Park of Talassemtane" id="ABBRID0EYYAI" xlink:type="simple">NPTL</abbrev>); 10 June 2021; K. Menouar &amp; L. Zouhair leg.; sweep net; <abbrev xmlns:xlink="http://www.w3.org/1999/xlink" xlink:title="Laboratory of Ecology, Systematics and Conservation of the Biodiversity" id="ABBRID0E3YAI" xlink:type="simple">LESCB</abbrev>-R21/41. • 3 ♂♂; Rif, Afeska, Oued Afeska (<abbrev xmlns:xlink="http://www.w3.org/1999/xlink" xlink:title="National Park of Talassemtane" id="ABBRID0EAZAI" xlink:type="simple">NPTL</abbrev>); 10 June 2021; K. Menouar &amp; L. Zouhair leg.; sweep net; <abbrev xmlns:xlink="http://www.w3.org/1999/xlink" xlink:title="Laboratory of Ecology, Systematics and Conservation of the Biodiversity" id="ABBRID0EEZAI" xlink:type="simple">LESCB</abbrev>-R21/40.</p></tp:treatment-sec><tp:treatment-sec sec-type="distribution" id="SECID0EIZAI"><title>Distribution.</title><p>It is recorded from Canada: BC*, ON, QC. USA: Widespread, including HI. Bermuda*. Widespread in Europe, recorded from almost every country including Azores, Canary Islands, Cyprus, Italy, Portugal including Madeira. In the Palaearctic, recorded also from Algeria, Egypt, Iran, Israel, Japan, Kyrgyzstan, Russia, Tunisia, Turkey, and Uzbekistan. It is recorded also from South Africa, Australia, New Zealand, Taiwan, and Thailand. First record from Morocco.</p></tp:treatment-sec><tp:treatment-sec sec-type="habitat" id="SECID0ENZAI"><title>Habitat.</title><p>This species exhibits a large distribution in the Rif Region of northern Morocco across a wide altitudinal range (11–1683 m) and inhabits a large variety of habitats such as the edge of wetlands (river, peat bog), mixed forest dominated by oak (<italic><tp:taxon-name><tp:taxon-name-part taxon-name-part-type="genus" reg="Quercus">Quercus</tp:taxon-name-part><tp:taxon-name-part taxon-name-part-type="species" reg="suber">suber</tp:taxon-name-part></tp:taxon-name></italic>, <italic><tp:taxon-name><tp:taxon-name-part taxon-name-part-type="genus" reg="Quercus">Quercus</tp:taxon-name-part><tp:taxon-name-part taxon-name-part-type="species" reg="canariensis">canariensis</tp:taxon-name-part></tp:taxon-name></italic>), fir (<italic><tp:taxon-name><tp:taxon-name-part taxon-name-part-type="genus" reg="Abies">Abies</tp:taxon-name-part><tp:taxon-name-part taxon-name-part-type="species" reg="marocana">marocana</tp:taxon-name-part></tp:taxon-name></italic>), and cedar (<italic><tp:taxon-name><tp:taxon-name-part taxon-name-part-type="genus" reg="Cedrus">Cedrus</tp:taxon-name-part><tp:taxon-name-part taxon-name-part-type="species" reg="atlantica">atlantica</tp:taxon-name-part></tp:taxon-name></italic>) at high altitudes and some other vegetation such <italic><tp:taxon-name><tp:taxon-name-part taxon-name-part-type="genus" reg="Tetraclinis">Tetraclinis</tp:taxon-name-part><tp:taxon-name-part taxon-name-part-type="species" reg="articulata">articulata</tp:taxon-name-part></tp:taxon-name></italic>, <italic><tp:taxon-name><tp:taxon-name-part taxon-name-part-type="genus" reg="Eucalyptus">Eucalyptus</tp:taxon-name-part><tp:taxon-name-part taxon-name-part-type="species" reg="globulus">globulus</tp:taxon-name-part></tp:taxon-name></italic>, <italic><tp:taxon-name><tp:taxon-name-part taxon-name-part-type="genus" reg="Scolymus">Scolymus</tp:taxon-name-part><tp:taxon-name-part taxon-name-part-type="species" reg="maculatus">maculatus</tp:taxon-name-part></tp:taxon-name></italic>, and <italic><tp:taxon-name><tp:taxon-name-part taxon-name-part-type="genus" reg="Carlina">Carlina</tp:taxon-name-part><tp:taxon-name-part taxon-name-part-type="species" reg="corymbosa">corymbosa</tp:taxon-name-part></tp:taxon-name></italic>.</p></tp:treatment-sec></tp:taxon-treatment>
