# Supplementary material for: ﻿New records of leaf-miner flies (Diptera, Agromyzidae) from Morocco
Source: Zookeys. 2025 Mar 5;1230:81–97. doi: 10.3897/zookeys.1230.141900 (PMC11904824; doi:10.3897/zookeys.1230.141900)
Supplement: XML Treatment for Phytomyza rufipes [file zookeys.1230.141900-treatment26.xml]

<!DOCTYPE tp:taxon-treatment
  PUBLIC "-//TaxonX//DTD Taxonomic Treatment Publishing DTD v0 20100105//EN" "tax-treatment-NSO.dtd">
<tp:taxon-treatment xmlns:tp="http://www.plazi.org/taxpub"><tp:treatment-meta><kwd-group><label>Taxon classification</label><kwd>
                <named-content content-type="kingdom">Animalia</named-content>
              </kwd><kwd>
                <named-content content-type="order">Diptera</named-content>
              </kwd><kwd>
                <named-content content-type="family">Agromyzidae</named-content>
              </kwd></kwd-group><mixed-citation publication-type="journal"><person-group><name><surname>Doukale Daief</surname><given-names>Mourad</given-names></name><name><surname>von Tschirnhaus</surname><given-names>Michael</given-names></name><name><surname>Kettani</surname><given-names>Kawtar</given-names></name></person-group><article-title>﻿New records of leaf-miner flies (<tp:taxon-name><tp:taxon-name-part taxon-name-part-type="order">Diptera</tp:taxon-name-part></tp:taxon-name>, <tp:taxon-name><tp:taxon-name-part taxon-name-part-type="family">Agromyzidae</tp:taxon-name-part></tp:taxon-name>) from Morocco</article-title><source>Zookeys</source><day>05</day><month>03</month><year>2025</year><volume>1230</volume><fpage>81</fpage><lpage>97</lpage><pub-id pub-id-type="doi">10.3897/zookeys.1230.141900</pub-id></mixed-citation></tp:treatment-meta><tp:nomenclature><label>﻿</label><tp:taxon-name>
              <object-id xmlns:xlink="http://www.w3.org/1999/xlink" content-type="arpha" xlink:type="simple">866EAE96-362A-5A96-A4D7-8E76F33C584C</object-id>
              <tp:taxon-name-part taxon-name-part-type="genus" reg="Phytomyza">Phytomyza</tp:taxon-name-part>
              <tp:taxon-name-part taxon-name-part-type="species" reg="rufipes">rufipes</tp:taxon-name-part>
            </tp:taxon-name><tp:taxon-authority>Meigen, 1830</tp:taxon-authority></tp:nomenclature><tp:treatment-sec sec-type="material" id="SECID0EP4AI"><title>Material examined.</title><p>Morocco. • 2 ♂♂, 1 ♀; Rif, Ben Karrich, Oued Mhajrate; 20 July–13 Sep. 2016; K. Kettani leg.; Malaise trap; <abbrev xmlns:xlink="http://www.w3.org/1999/xlink" xlink:title="Laboratory of Ecology, Systematics and Conservation of the Biodiversity" id="ABBRID0EV4AI" xlink:type="simple">LESCB</abbrev>-R16/13.</p></tp:treatment-sec><tp:treatment-sec sec-type="distribution" id="SECID0EZ4AI"><title>Distribution.</title><p>It is recorded from Albania, Austria, Belgium, Canada, Croatia (Dalmatia), Czech Republic, Denmark, Egypt, Estonia, Finland, France, Germany, Great Britain, Greece, Iceland, Iraq, Ireland, Italy, Latvia, Lithuania, Netherlands, Norway, Poland, Portugal (Madeira), Russia, Slovakia, Spain (mainland, Canary Islands), Sweden, Switzerland, Turkey, and United Kingdom (Yugoslavia). In the Nearctic Region: Canada (New Brunswick, Newfoundland), USA (California). In the Neotropical Region: Argentina, Colombia. First record from Morocco.</p></tp:treatment-sec><tp:treatment-sec sec-type="habitat" id="SECID0E54AI"><title>Habitat.</title><p>Collected on a riverbank bordered by <italic><tp:taxon-name><tp:taxon-name-part taxon-name-part-type="genus" reg="Armoracia">Armoracia</tp:taxon-name-part><tp:taxon-name-part taxon-name-part-type="species" reg="rusticana">rusticana</tp:taxon-name-part></tp:taxon-name></italic>, <italic><tp:taxon-name><tp:taxon-name-part taxon-name-part-type="genus" reg="Alliaria">Alliaria</tp:taxon-name-part><tp:taxon-name-part taxon-name-part-type="species" reg="petiolata">petiolata</tp:taxon-name-part></tp:taxon-name></italic>, <italic><tp:taxon-name><tp:taxon-name-part taxon-name-part-type="genus" reg="Brassica">Brassica</tp:taxon-name-part><tp:taxon-name-part taxon-name-part-type="species" reg="oleracea">oleracea</tp:taxon-name-part></tp:taxon-name></italic>, <italic><tp:taxon-name><tp:taxon-name-part taxon-name-part-type="genus" reg="Diplotaxis">Diplotaxis</tp:taxon-name-part></tp:taxon-name></italic> sp., and <italic><tp:taxon-name><tp:taxon-name-part taxon-name-part-type="genus" reg="Myagrum">Myagrum</tp:taxon-name-part><tp:taxon-name-part taxon-name-part-type="species" reg="perfoliatum">perfoliatum</tp:taxon-name-part></tp:taxon-name></italic> and ground vegetation in a pine forest.</p></tp:treatment-sec></tp:taxon-treatment>
