# Supplementary material for: ﻿New records of leaf-miner flies (Diptera, Agromyzidae) from Morocco
Source: Zookeys. 2025 Mar 5;1230:81–97. doi: 10.3897/zookeys.1230.141900 (PMC11904824; doi:10.3897/zookeys.1230.141900)
Supplement: XML Treatment for Pseudonapomyza palavae [file zookeys.1230.141900-treatment29.xml]

<!DOCTYPE tp:taxon-treatment
  PUBLIC "-//TaxonX//DTD Taxonomic Treatment Publishing DTD v0 20100105//EN" "tax-treatment-NSO.dtd">
<tp:taxon-treatment xmlns:tp="http://www.plazi.org/taxpub"><tp:treatment-meta><kwd-group><label>Taxon classification</label><kwd>
                <named-content content-type="kingdom">Animalia</named-content>
              </kwd><kwd>
                <named-content content-type="order">Diptera</named-content>
              </kwd><kwd>
                <named-content content-type="family">Agromyzidae</named-content>
              </kwd></kwd-group><mixed-citation publication-type="journal"><person-group><name><surname>Doukale Daief</surname><given-names>Mourad</given-names></name><name><surname>von Tschirnhaus</surname><given-names>Michael</given-names></name><name><surname>Kettani</surname><given-names>Kawtar</given-names></name></person-group><article-title>﻿New records of leaf-miner flies (<tp:taxon-name><tp:taxon-name-part taxon-name-part-type="order">Diptera</tp:taxon-name-part></tp:taxon-name>, <tp:taxon-name><tp:taxon-name-part taxon-name-part-type="family">Agromyzidae</tp:taxon-name-part></tp:taxon-name>) from Morocco</article-title><source>Zookeys</source><day>05</day><month>03</month><year>2025</year><volume>1230</volume><fpage>81</fpage><lpage>97</lpage><pub-id pub-id-type="doi">10.3897/zookeys.1230.141900</pub-id></mixed-citation></tp:treatment-meta><tp:nomenclature><label>﻿</label><tp:taxon-name>
              <object-id xmlns:xlink="http://www.w3.org/1999/xlink" content-type="arpha" xlink:type="simple">5A4B6956-80A7-5CC9-8CD1-19614775D827</object-id>
              <tp:taxon-name-part taxon-name-part-type="genus" reg="Pseudonapomyza">Pseudonapomyza</tp:taxon-name-part>
              <tp:taxon-name-part taxon-name-part-type="species" reg="palavae">palavae</tp:taxon-name-part>
            </tp:taxon-name><tp:taxon-authority>Černý, 1998</tp:taxon-authority></tp:nomenclature><tp:treatment-sec sec-type="material" id="SECID0ELFBI"><title>Material examined.</title><p>Morocco. • 1 ♂; Eastern Morocco, Taourirt, El Aïoun Sidi Mellouk; 9 July 2023; M. Doukale leg.; sweep net; <abbrev xmlns:xlink="http://www.w3.org/1999/xlink" xlink:title="Laboratory of Ecology, Systematics and Conservation of the Biodiversity" id="ABBRID0ERFBI" xlink:type="simple">LESCB</abbrev>-EM24/48.</p></tp:treatment-sec><tp:treatment-sec sec-type="distribution" id="SECID0EVFBI"><title>Distribution.</title><p>It is recorded from Czech Republic and Hungary. First record from Morocco.</p></tp:treatment-sec><tp:treatment-sec sec-type="habitat" id="SECID0E1FBI"><title>Habitat.</title><p>This species was found at medium altitude in agricultural fields in arid areas in the Eastern Morocco.</p></tp:treatment-sec></tp:taxon-treatment>
