# Supplementary material for: ﻿New records of leaf-miner flies (Diptera, Agromyzidae) from Morocco
Source: Zookeys. 2025 Mar 5;1230:81–97. doi: 10.3897/zookeys.1230.141900 (PMC11904824; doi:10.3897/zookeys.1230.141900)
Supplement: XML Treatment for Pseudonapomyza vota [file zookeys.1230.141900-treatment30.xml]

<!DOCTYPE tp:taxon-treatment
  PUBLIC "-//TaxonX//DTD Taxonomic Treatment Publishing DTD v0 20100105//EN" "tax-treatment-NSO.dtd">
<tp:taxon-treatment xmlns:tp="http://www.plazi.org/taxpub"><tp:treatment-meta><kwd-group><label>Taxon classification</label><kwd>
                <named-content content-type="kingdom">Animalia</named-content>
              </kwd><kwd>
                <named-content content-type="order">Diptera</named-content>
              </kwd><kwd>
                <named-content content-type="family">Agromyzidae</named-content>
              </kwd></kwd-group><mixed-citation publication-type="journal"><person-group><name><surname>Doukale Daief</surname><given-names>Mourad</given-names></name><name><surname>von Tschirnhaus</surname><given-names>Michael</given-names></name><name><surname>Kettani</surname><given-names>Kawtar</given-names></name></person-group><article-title>﻿New records of leaf-miner flies (<tp:taxon-name><tp:taxon-name-part taxon-name-part-type="order">Diptera</tp:taxon-name-part></tp:taxon-name>, <tp:taxon-name><tp:taxon-name-part taxon-name-part-type="family">Agromyzidae</tp:taxon-name-part></tp:taxon-name>) from Morocco</article-title><source>Zookeys</source><day>05</day><month>03</month><year>2025</year><volume>1230</volume><fpage>81</fpage><lpage>97</lpage><pub-id pub-id-type="doi">10.3897/zookeys.1230.141900</pub-id></mixed-citation></tp:treatment-meta><tp:nomenclature><label>﻿</label><tp:taxon-name>
              <object-id xmlns:xlink="http://www.w3.org/1999/xlink" content-type="arpha" xlink:type="simple">266BA3D9-6A44-57E1-BDD6-3EED8FF459D9</object-id>
              <tp:taxon-name-part taxon-name-part-type="genus" reg="Pseudonapomyza">Pseudonapomyza</tp:taxon-name-part>
              <tp:taxon-name-part taxon-name-part-type="species" reg="vota">vota</tp:taxon-name-part>
            </tp:taxon-name><tp:taxon-authority>Spencer, 1973</tp:taxon-authority></tp:nomenclature><tp:treatment-sec sec-type="material" id="SECID0EDHBI"><title>Material examined.</title><p>Morocco. • 1 ♂; Rif, Tazrout, Adrou (<abbrev xmlns:xlink="http://www.w3.org/1999/xlink" xlink:title="Project of Natural Park of Bouhachem" id="ABBRID0EJHBI" xlink:type="simple">PNPB</abbrev>); 14 Jul.–15 Aug. 2013; K. Kettani leg.; Malaise trap; <abbrev xmlns:xlink="http://www.w3.org/1999/xlink" xlink:title="Laboratory of Ecology, Systematics and Conservation of the Biodiversity" id="ABBRID0ENHBI" xlink:type="simple">LESCB</abbrev>-R13/03. • 2 ♂♂; Rif, Akchour, Chellal Sghir (<abbrev xmlns:xlink="http://www.w3.org/1999/xlink" xlink:title="National Park of Talassemtane" id="ABBRID0ERHBI" xlink:type="simple">NPTL</abbrev>); 7 June–14 July 2017; K. Kettani leg.; Malaise trap; <abbrev xmlns:xlink="http://www.w3.org/1999/xlink" xlink:title="Laboratory of Ecology, Systematics and Conservation of the Biodiversity" id="ABBRID0EVHBI" xlink:type="simple">LESCB</abbrev>-R17/18.</p></tp:treatment-sec><tp:treatment-sec sec-type="distribution" id="SECID0EZHBI"><title>Distribution.</title><p>This species is known from Croatia, Cyprus, France, Greece, Hungary, Italy, Malta, Portugal, Serbia, Spain, Switzerland, and Turkey. First record from Morocco.</p></tp:treatment-sec><tp:treatment-sec sec-type="habitat" id="SECID0E5HBI"><title>Habitat.</title><p>Collected in an oak-dominated forest and on the banks of a waterfall lined by <italic><tp:taxon-name><tp:taxon-name-part taxon-name-part-type="genus" reg="Pistacia">Pistacia</tp:taxon-name-part><tp:taxon-name-part taxon-name-part-type="species" reg="lentiscus">lentiscus</tp:taxon-name-part></tp:taxon-name></italic>, <italic><tp:taxon-name><tp:taxon-name-part taxon-name-part-type="genus" reg="Nerium">Nerium</tp:taxon-name-part><tp:taxon-name-part taxon-name-part-type="species" reg="oleander">oleander</tp:taxon-name-part></tp:taxon-name></italic>, <italic><tp:taxon-name><tp:taxon-name-part taxon-name-part-type="genus" reg="Ficus">Ficus</tp:taxon-name-part><tp:taxon-name-part taxon-name-part-type="species" reg="carica">carica</tp:taxon-name-part></tp:taxon-name></italic>, <italic><tp:taxon-name><tp:taxon-name-part taxon-name-part-type="genus" reg="Mentha">Mentha</tp:taxon-name-part></tp:taxon-name></italic> sp., and <italic><tp:taxon-name><tp:taxon-name-part taxon-name-part-type="genus" reg="Thuya">Thuya</tp:taxon-name-part></tp:taxon-name></italic> sp.</p></tp:treatment-sec></tp:taxon-treatment>
